# Supplementary material for: Influence of a Serratia marcescens outbreak on the gut microbiota establishment process in low-weight preterm neonates
Source: PLoS One. 2019 May 21;14(5):e0216581. doi: 10.1371/journal.pone.0216581 (PMC6529157; doi:10.1371/journal.pone.0216581)
Supplement: S1 Dataset — (XLSX) [file pone.0216581.s001.xlsx]

## Sheet: global
INFANT	SEX	WEIGHT AT BIRTH	WEEKS	TWIN PREGNANCY	DELIVERY	PATHOLOGY DURING PREGNANCY	OBSTETRIC ADDMITANCE	CHORIOAMNIONITIS	ANTIBIOTIC AT BIRTH	ANTIBIOTIC AT 7 DAYS	ANTIBIOTIC AT 14 DAYS	ANTIBIOTIC AT 21 DAYS	Serratia DETECTION	SEPSIS
O1	Female	953	28	no	C-section	preeclampsia	4 days	NO	vancomicin, amikacin, cefotaxime	vancomicin, amikacin, cefotaxime	no	no	Pharynx	Yes
O2	Female	784	25	no	vaginal	cervical incompetence	1 day	YES	ampicillin, gentamicin, clarithromycin	vancomicin, cefotaxime	Blood culture with Serratia. Vancomicin, amikacin, meropenem	piperacillin tazobactam, vancomicin	Pharynx	No
O3	Female	745	25	yes	vaginal	cervical incompetence	unkonw (transfer from other institution)	YES	ampicillin, gentamicin, clarithromycin	no	vancomicin, amikacin	piperacillin tazobactam, vancomicin, amikacin	respiratory sample	No
O4	Female	600	27	yes	vaginal	cervical incompetence	unkonw (transfer from other institution)	YES	ampicillin, gentamicin, clarithromycin	no	no	no	no	Yes
O5	Female	834	29	no	C-section	cervical incompetence	11 days	YES	ampicillin, gentamicin, clarithromycin	no	no	no	intestinal colonization by BLEE-producin Klebsiella	No
O6	Female	856	27	no	C-section	premature membrane rupture (week 23)	49 days	unkown	ampicillin, gentamicin, clarithromycin	vancomicin, amikacin	vancomicin	vancomicin, ceftazidime	no	No
O7	Female	1084	28	no	C-section	preeclampsia	7 days	NO	no	vancomicin, amikacin	no	vancomicin	no	No
O8	Male	1270	29	no	C-section	abruptio placentae	3 days	NO	no	no	no	no	no	No
O9	Female	1029	30	yes	C-section	premature membrane rupture (week 18)	1 day	YES	ampicillin, gentamicin, clarithromycin	vancomicin, piperacillin tazobactam	piperacillin tazobactam	meropenem	Pharynx and rectum	Yes
O10	Male	1537	31	no	C-section	preeclampsia	21 days	YES	ampicillin, gentamicin, clarithromycin	no	no	no	Pharynx and rectum	Yes
O11	Female	857	28	no	C-section	Intrauterine growth restriction	1 day	YES	no	vancomicin, piperacillin tazobactam	DEATH AT DAY 10	no	Pharynx and rectum	Yes
O12	Female	1103	31	no	C-section	preeclampsia	1 day	NO	no	no	no	no	no	No
C1	Male	1550	30	no	C-section								no	No
C2	Male	1470	30	no	C-section								no	Yes
C3	Male	1760	32	no	C-section								no	No
C4	Male	1540	30	no	vaginal								no	No
C5	Female	1890	31	no	vaginal								no	No
C6	Female	1310	32	no	vaginal								no	No
C7	Male	720	25	no	vaginal								no	No

## Sheet: Hoja1
953
784	11652
745	971
600
834
856
1084
1270
1029
1537
857
1103
1550
1470
1760	10240
1540	1462.86
1890
1310
720
